# Supplementary material for: Microbial Community Differentiation and Predicted Chemical-Defense-Related Functional Potential Across Distinct Microhabitats of Cultured Hemicentrotus pulcherrimus
Source: Mar Drugs. 2026 Jul 10;24(7):243. doi: 10.3390/md24070243 (PMC13413085; doi:10.3390/md24070243)
Supplement: Supplementary file 1 [file marinedrugs-24-00243-s001.zip › Supplementary Table.xlsx]

## Sheet: Sheet1
Supplementary Table S1. Alpha diversity indices of microbial communities across rearing water and H. pulcherrimus-associated compartments.
Sample/Estimators	Chao	Shannon	Coverage
AW1	920.319	4.5666	0.997892
AW2	910.667	4.62487	0.99853
AW3	878.495	4.57848	0.99828
BCF1	326	3.82831	0.999972
BCF2	280.5	3.85855	0.999889
BCF3	379.429	3.86418	0.999917
GAS1	214.615	3.32321	0.999806
GAS2	245.714	3.0129	0.999639
GAS3	288.588	3.73729	0.999639
INT1	343	4.14092	0.999972
INT2	329.333	3.95	0.999778
INT3	436.64	4.32807	0.999667
TB1	469.902	3.74479	0.999639
TB2	281.5	2.04227	0.999861
TB3	266	2.08017	0.999306

## Sheet: Sheet2
Supplementary Table S2. Topological roles of microbial taxa in the co-occurrence network based on Zi–Pi analysis.
Nodes	node_type
ASV993	Peripherals
ASV99	Peripherals
ASV988	Peripherals
ASV987	Peripherals
ASV986	Peripherals
ASV984	Peripherals
ASV983	Peripherals
ASV982	Peripherals
ASV981	Peripherals
ASV980	Peripherals
ASV98	Peripherals
ASV979	Peripherals
ASV978	Peripherals
ASV977	Peripherals
ASV976	Peripherals
ASV975	Peripherals
ASV974	Peripherals
ASV973	Peripherals
ASV972	Peripherals
ASV971	Peripherals
ASV97	Peripherals
ASV96	Peripherals
ASV95	Peripherals
ASV94	Peripherals
ASV92	Peripherals
ASV91	Peripherals
ASV902	Peripherals
ASV901	Peripherals
ASV90	Peripherals
ASV9	Peripherals
ASV89	Peripherals
ASV87	Peripherals
ASV86	Peripherals
ASV852	Peripherals
ASV851	Peripherals
ASV85	Peripherals
ASV849	Peripherals
ASV84	Connectors
ASV83	Peripherals
ASV82	Peripherals
ASV812	Peripherals
ASV81	Peripherals
ASV800	Peripherals
ASV80	Peripherals
ASV8	Module hubs
ASV79	Peripherals
ASV78	Peripherals
ASV76	Peripherals
ASV75	Peripherals
ASV74	Connectors
ASV73	Peripherals
ASV72	Peripherals
ASV71	Peripherals
ASV704	Peripherals
ASV70	Peripherals
ASV7	Peripherals
ASV69	Peripherals
ASV68	Peripherals
ASV677	Peripherals
ASV672	Peripherals
ASV671	Peripherals
ASV67	Peripherals
ASV669	Peripherals
ASV665	Peripherals
ASV664	Peripherals
ASV661	Peripherals
ASV660	Peripherals
ASV66	Peripherals
ASV659	Peripherals
ASV658	Peripherals
ASV657	Peripherals
ASV65	Peripherals
ASV647	Peripherals
ASV642	Peripherals
ASV64	Peripherals
ASV63	Peripherals
ASV61	Peripherals
ASV60	Peripherals
ASV6	Peripherals
ASV59	Peripherals
ASV58	Peripherals
ASV56	Peripherals
ASV557	Peripherals
ASV556	Peripherals
ASV55	Peripherals
ASV549	Peripherals
ASV54	Peripherals
ASV53	Peripherals
ASV519	Peripherals
ASV51	Peripherals
ASV50	Peripherals
ASV5	Peripherals
ASV49	Connectors
ASV48	Peripherals
ASV47	Peripherals
ASV462	Peripherals
ASV461	Peripherals
ASV46	Peripherals
ASV459	Peripherals
ASV456	Peripherals
ASV45	Peripherals
ASV448	Peripherals
ASV446	Peripherals
ASV44	Peripherals
ASV437	Peripherals
ASV43	Peripherals
ASV42	Peripherals
ASV418	Peripherals
ASV414	Peripherals
ASV41	Peripherals
ASV407	Peripherals
ASV40	Peripherals
ASV4	Peripherals
ASV396	Peripherals
ASV39	Peripherals
ASV38	Peripherals
ASV37	Peripherals
ASV36	Peripherals
ASV356	Peripherals
ASV35	Peripherals
ASV34	Peripherals
ASV33	Peripherals
ASV320	Peripherals
ASV32	Peripherals
ASV310	Peripherals
ASV31	Peripherals
ASV30	Peripherals
ASV3	Peripherals
ASV299	Peripherals
ASV292	Peripherals
ASV29	Peripherals
ASV28	Peripherals
ASV270	Peripherals
ASV27	Peripherals
ASV26	Peripherals
ASV2518	Peripherals
ASV250	Peripherals
ASV25	Peripherals
ASV24	Peripherals
ASV235	Peripherals
ASV23	Peripherals
ASV22	Peripherals
ASV21	Peripherals
ASV209	Peripherals
ASV207	Peripherals
ASV2	Peripherals
ASV199	Peripherals
ASV1957	Peripherals
ASV190	Peripherals
ASV19	Peripherals
ASV184	Peripherals
ASV183	Peripherals
ASV181	Peripherals
ASV180	Peripherals
ASV18	Peripherals
ASV17	Peripherals
ASV168	Connectors
ASV166	Peripherals
ASV165	Connectors
ASV161	Peripherals
ASV16	Peripherals
ASV157	Peripherals
ASV155	Peripherals
ASV153	Peripherals
ASV1520	Peripherals
ASV1518	Peripherals
ASV15	Peripherals
ASV145	Peripherals
ASV142	Peripherals
ASV14	Peripherals
ASV138	Peripherals
ASV137	Peripherals
ASV136	Peripherals
ASV132	Peripherals
ASV13	Peripherals
ASV129	Peripherals
ASV126	Peripherals
ASV125	Peripherals
ASV123	Peripherals
ASV121	Peripherals
ASV120	Connectors
ASV12	Peripherals
ASV119	Peripherals
ASV117	Peripherals
ASV115	Peripherals
ASV114	Peripherals
ASV113	Peripherals
ASV112	Peripherals
ASV110	Peripherals
ASV11	Peripherals
ASV109	Peripherals
ASV108	Peripherals
ASV107	Peripherals
ASV106	Peripherals
ASV105	Peripherals
ASV104	Peripherals
ASV103	Peripherals
ASV102	Peripherals
ASV10	Peripherals
ASV1	Peripherals

## Sheet: Sheet3
Supplementary Table S3. Predicted abundance matrix of chemical-defense-related KOs across rearing water and H. pulcherrimus-associated compartments.
function	Assigned KEGG Category	Functional Subcategory	Functional Annotation (Putative)	Classification Rationale	AW1	AW2	AW3	BCF1	BCF2	BCF3	INT1	INT2	INT3	GAS1	GAS2	GAS3	TB1	TB2	TB3		KO ID	Assigned KEGG Category	Functional Subcategory	Functional Annotation (Putative)	Classification Rationale
K01053	Genetic Information Processing	Enzyme/regulation	Regulatory enzyme (putative)	KEGG annotated regulatory/enzymatic protein involved in metabolic control	249.05	217.04	244.84	167.11	130.36	134.94	201.85	144.95	214.53	85	101.2	174.7	162.02	78.08	235.44		K01053	Genetic Information Processing	Enzyme/regulation	Regulatory enzyme (putative)	KEGG annotated regulatory/enzymatic protein involved in metabolic control
K01056	Environmental Information Processing	Signal transduction	Regulatory protein	Associated with environmental response regulation	800.81	770.66	755.93	291.64	198.78	243.36	305.01	190.89	287.5	186.83	216.52	288.85	303.91	149.2	421.02		K01056	Environmental Information Processing	Signal transduction	Regulatory protein	Associated with environmental response regulation
K01051	Environmental Information Processing	Signal transduction	Phosphorylation-related regulatory protein	Likely involved in signal transduction pathways	28.08	28.2	20.37	8.5	6	6	11	8	16.59	9	9.09	14.59	12.5	6	15.83		K01051	Environmental Information Processing	Signal transduction	Phosphorylation-related regulatory protein	Likely involved in signal transduction pathways
K02024	Environmental Information Processing	Membrane transport	ABC transporter permease component	Part of membrane transport channel system	54.14	57.62	49.97	13.32	14.48	19.14	9.73	15.14	11.66	16.14	20.3	27.96	10.65	10	24.14		K02024	Environmental Information Processing	Membrane transport	ABC transporter permease component	Part of membrane transport channel system
K02025	Environmental Information Processing	Membrane transport	ABC transporter permease component	Forms transporter membrane pore complex	437.07	344.22	424.63	273.48	218.49	277.02	282.21	216.32	248.23	157.21	213.79	315.38	265.87	111.75	352.28		K02025	Environmental Information Processing	Membrane transport	ABC transporter permease component	Forms transporter membrane pore complex
K03070	Environmental Information Processing	Membrane transport	Transport-associated protein	Involved in substrate transport system	882.64	836.99	837.93	347.3	244.28	288.19	385.34	243.89	387	221.33	256.02	361.02	348.74	174.2	501.85		K03070	Environmental Information Processing	Membrane transport	Transport-associated protein	Involved in substrate transport system
K00253	Environmental Information Processing	Signal transduction	Sensor/regulatory protein	Environmental signal sensing and response	245.99	237.73	234.93	85.07	66.32	78.57	108.44	68.07	90.65	46.62	71.48	87.56	88.28	45.2	130.73		K00253	Environmental Information Processing	Signal transduction	Sensor/regulatory protein	Environmental signal sensing and response
K01055	Environmental Information Processing	Signal transduction	Regulatory enzyme	Participates in adaptive metabolic regulation	104.07	91.78	114.56	90.2	76.78	87.95	97.28	65.7	91.95	38.5	65.2	95.78	84.78	42.69	106.61		K01055	Environmental Information Processing	Signal transduction	Regulatory enzyme	Participates in adaptive metabolic regulation
K02361	Genetic Information Processing	Poorly characterized	Uncharacterized protein	Low-confidence functional annotation	135.66	139.78	120.7	48.5	30.75	49	32.75	27	33.76	43.5	43.59	39.59	67.25	37.33	73.58		K02361	Genetic Information Processing	Poorly characterized	Uncharacterized protein	Low-confidence functional annotation
K02362	Genetic Information Processing	Poorly characterized	Uncharacterized protein	Putative accessory protein	8.18	8.09	9.2	4.2	4.7	7.2	5.45	4.2	7.29	4	4.29	7.29	8.2	2	8.2		K02362	Genetic Information Processing	Poorly characterized	Uncharacterized protein	Putative accessory protein
K02363	Genetic Information Processing	Poorly characterized	Uncharacterized protein	Unknown biochemical function	5	3.71	6.46	6.5	4.25	3.5	1.25	1	5.09	0	3.09	4.09	5.5	3.5	6.5		K02363	Genetic Information Processing	Poorly characterized	Uncharacterized protein	Unknown biochemical function
K02364	Genetic Information Processing	Poorly characterized	Uncharacterized protein	Likely structural or accessory role	5.71	4.59	8.09	8	4	4	1	1	4.09	0	1.09	3.09	5	3.5	6.5		K02364	Genetic Information Processing	Poorly characterized	Uncharacterized protein	Likely structural or accessory role
K04782	Environmental Information Processing	Signal transduction	Response/regulatory protein	Bacterial adaptive response-related protein	77.16	71.66	76.19	42.7	31.95	36.2	49.95	32.95	41.78	18	29.95	39.78	39.53	16.45	59.11		K04782	Environmental Information Processing	Signal transduction	Response/regulatory protein	Bacterial adaptive response-related protein
K07173	Metabolism	Energy metabolism	Oxidoreductase enzyme	Electron transfer and redox metabolism	64.96	59.81	45.54	27.52	17.08	26.41	15.51	15.69	21.79	21.94	26.01	31.51	23.99	14.36	34.11		K07173	Metabolism	Energy metabolism	Oxidoreductase enzyme	Electron transfer and redox metabolism
K10909	Genetic Information Processing	Poorly characterized	Hypothetical protein	KEGG low-confidence annotation	2.99	3.23	2.57	1.66	2.99	3.82	1.49	2.82	1.58	3.82	4.9	4.23	0.66	1	1.49		K10909	Genetic Information Processing	Poorly characterized	Hypothetical protein	KEGG low-confidence annotation
K10910	Genetic Information Processing	Poorly characterized	Hypothetical protein	Function unknown	4.73	4.85	4.19	1.66	4.99	6.32	2.99	3.32	4.08	4.32	5.4	4.73	0.66	1	3.99		K10910	Genetic Information Processing	Poorly characterized	Hypothetical protein	Function unknown
K10911	Genetic Information Processing	Poorly characterized	Hypothetical protein	Putative lineage-specific gene	3.99	3.23	2.57	1.66	2.99	3.82	1.49	2.82	1.58	3.82	4.9	4.23	0.66	1	2.49		K10911	Genetic Information Processing	Poorly characterized	Hypothetical protein	Putative lineage-specific gene
K10912	Genetic Information Processing	Poorly characterized	Hypothetical protein	Environment-associated unknown protein	16.82	15.06	16.57	14.16	8.99	13.82	8.49	12.65	6.58	8.82	12.9	14.23	10.16	5.5	13.99		K10912	Genetic Information Processing	Poorly characterized	Hypothetical protein	Environment-associated unknown protein
K10913	Genetic Information Processing	Poorly characterized	Hypothetical protein	Uncharacterized protein family	11.99	10.23	7.57	3.66	3.99	3.82	1.49	3.82	2.58	5.82	5.9	7.23	1.66	1	4.49		K10913	Genetic Information Processing	Poorly characterized	Hypothetical protein	Uncharacterized protein family
K10915	Genetic Information Processing	Poorly characterized	Hypothetical protein	Likely accessory functional protein	4.11	4.35	3.69	1.66	2.99	3.82	1.49	2.82	1.58	3.82	4.9	4.23	0.66	1	1.49		K10915	Genetic Information Processing	Poorly characterized	Hypothetical protein	Likely accessory functional protein
K10916	Genetic Information Processing	Poorly characterized	Hypothetical protein	Unknown function gene	3.11	3.35	2.69	1.66	2.99	3.82	1.49	2.82	1.58	3.82	4.9	4.23	0.66	1	1.49		K10916	Genetic Information Processing	Poorly characterized	Hypothetical protein	Unknown function gene
K13060	Genetic Information Processing	Poorly characterized	Unknown functional protein	Low-confidence KEGG assignment	64.4	52.23	62.57	43.91	41.24	46.07	54.99	41.82	53.83	26.82	38.57	46.15	38.41	18	51.91		K13060	Genetic Information Processing	Poorly characterized	Unknown functional protein	Low-confidence KEGG assignment
K15852	Genetic Information Processing	Poorly characterized	Unknown functional protein	Possibly niche-specific protein	4.07	6.4	5.74	3.66	1.99	3.32	4.99	1.32	3.08	4.32	3.07	4.4	2.66	2	3.99		K15852	Genetic Information Processing	Poorly characterized	Unknown functional protein	Possibly niche-specific protein
K11891	Metabolism	Energy metabolism	Metabolic enzyme (oxidoreductase-like)	Involved in redox/energy metabolism	41.55	33.5	37.71	26.97	26.63	27.04	30.88	26.54	25.72	10.89	23.53	31.77	26.22	13.2	40.11		K11891	Metabolism	Energy metabolism	Metabolic enzyme (oxidoreductase-like)	Involved in redox/energy metabolism
K11893	Metabolism	Energy metabolism	Metabolic enzyme	Participates in energy conversion	45.23	42.18	45.89	32.47	26.13	27.54	33.38	30.04	29.72	16.39	26.03	36.77	29.72	15.7	43.12		K11893	Metabolism	Energy metabolism	Metabolic enzyme	Participates in energy conversion
K11895	Metabolism	Energy metabolism	Metabolic enzyme	Supports metabolic flexibility	44.73	40.68	45.39	34.47	27.13	29.54	34.38	30.04	30.72	16.39	27.03	36.77	29.72	15.7	43.12		K11895	Metabolism	Energy metabolism	Metabolic enzyme	Supports metabolic flexibility
K11900	Environmental Information Processing	Membrane transport	ABC transporter substrate-binding protein	High-affinity substrate recognition	55.47	54.67	64.63	37.47	28.88	31.54	36.13	31.54	32.72	16.39	27.03	36.77	30.72	16.7	49.78		K11900	Environmental Information Processing	Membrane transport	ABC transporter substrate-binding protein	High-affinity substrate recognition
K11901	Environmental Information Processing	Membrane transport	ABC transporter substrate-binding protein	Nutrient uptake specificity	52.89	49.84	61.55	34.47	27.63	28.54	36.63	30.04	32.72	16.39	27.03	36.77	29.72	14.7	48.45		K11901	Environmental Information Processing	Membrane transport	ABC transporter substrate-binding protein	Nutrient uptake specificity
K11902	Environmental Information Processing	Membrane transport	ABC transporter substrate-binding protein	Ligand-binding transport component	24.85	14.43	18.52	18.61	17.69	16.27	22.19	20.52	20.44	7.82	12.68	22.09	19.11	9.95	23.94		K11902	Environmental Information Processing	Membrane transport	ABC transporter substrate-binding protein	Ligand-binding transport component
K11903	Environmental Information Processing	Membrane transport	ABC transporter substrate-binding protein	Environmental nutrient acquisition	59.01	51.12	56.37	40.63	31.87	35.36	39.37	34.36	37.89	17.21	33.19	45.76	37.88	18.2	52.94		K11903	Environmental Information Processing	Membrane transport	ABC transporter substrate-binding protein	Environmental nutrient acquisition
K11904	Environmental Information Processing	Membrane transport	ABC transporter substrate-binding protein	Transport specificity component	92.96	83.7	95.42	67.96	65.28	72.85	68.53	64.85	66.05	27.53	39.84	72.07	63.21	46.08	85.58		K11904	Environmental Information Processing	Membrane transport	ABC transporter substrate-binding protein	Transport specificity component
K11906	Environmental Information Processing	Membrane transport	ABC transporter-associated protein	Transport system regulation	27.15	28.85	28.81	18.02	14.93	15.09	14.68	16.84	13.77	8.39	16.83	21.49	17.77	7.25	23.34		K11906	Environmental Information Processing	Membrane transport	ABC transporter-associated protein	Transport system regulation
K11907	Environmental Information Processing	Membrane transport	ABC transporter-associated protein	Membrane transport component	37.9	36.35	39.56	30.97	25.13	27.04	29.63	25.54	25.22	12.89	25.53	32.27	27.22	13.2	39.29		K11907	Environmental Information Processing	Membrane transport	ABC transporter-associated protein	Membrane transport component
K11912	Environmental Information Processing	Membrane transport	ABC transporter system protein	Multi-subunit transport machinery	1.5	0.5	0	1.2	1.7	1.2	1.45	1.2	2.2	0	0.2	1.2	1.2	1	0.2		K11912	Environmental Information Processing	Membrane transport	ABC transporter system protein	Multi-subunit transport machinery
K11913	Environmental Information Processing	Membrane transport	ABC transporter system protein	Structural component of transporter	7.5	6.5	5.5	2.95	3.95	4.45	2.95	3.7	4.45	0	2.7	3.45	3.45	1.5	5.45		K11913	Environmental Information Processing	Membrane transport	ABC transporter system protein	Structural component of transporter
K11915	Environmental Information Processing	Membrane transport	ABC transporter system protein	Transport/efflux system component	6.83	5.33	7.61	5.95	4.45	4.45	4.2	4.7	5.45	0	4.7	6.45	8.45	2.5	9.78		K11915	Environmental Information Processing	Membrane transport	ABC transporter system protein	Transport/efflux system component

## Sheet: Sheet4
Supplementary Table S4. Weighted of Nearest Sequenced Taxon Index(NSTI)
Sample type	NSTI (Mean ± SD)	Range
AW	0.047 ± 0.004	0.0449–0.0519
BCF	0.101 ± 0.011	0.0887–0.1090
GAS	0.081 ± 0.002	0.0795–0.0827
INT	0.047 ± 0.008	0.0383–0.0540
TB	0.047 ± 0.009	0.0401–0.0577
Overall	0.065 ± 0.026	0.0383–0.1090
